# Supplementary material for: APOE4 Exerts Partial Diet-dependent Effects on Energy Expenditure and Skeletal Muscle Mitochondrial Pathways in a Preclinical Model
Source: Function (Oxf). 2025 Mar 25;6(2):zqaf017. doi: 10.1093/function/zqaf017 (PMC11980864; doi:10.1093/function/zqaf017)
Supplement: zqaf017_Supplemental_Files [file zqaf017_supplemental_files.zip]

Archive with 7 entries (7 files):
- Supplemental figure 1.jpg
- Supplemental figure 2.jpg
- Supplemental figure 3.jpg
- Supplemental figure 4.jpg
- Supplemental figure 5.jpg
- Supplemental figure 6.jpg
- Supplemental tables and figure legends.docx
